# Supplementary material for: How abundant is a species at the limit of its distribution range? Crested porcupine Hystrix cristata and its northern population
Source: Ecol Evol. 2024 Jan 26;14(1):e10793. doi: 10.1002/ece3.10793 (PMC10811963; doi:10.1002/ece3.10793)
Supplement: Supplementary file 2 — Appendix S2. [file ECE3-14-e10793-s001.xlsx]

## Sheet: PorcupineCTDS
deployment	sequence_id	distance	angle	Effort	Sample.Label	Region.Label	Area
10	129	4.92	0.21	298800	10	Pavia	242
10	129	5.11	0.19	298800	10	Pavia	242
10	129	5.05	0.17	298800	10	Pavia	242
10	129	5.73	0.05	298800	10	Pavia	242
10	129	5.46	0.01	298800	10	Pavia	242
10	129	5.28	0.02	298800	10	Pavia	242
10	131	6.87	0.11	298800	10	Pavia	242
10	131	6.82	0.12	298800	10	Pavia	242
10	131	6.6	0.13	298800	10	Pavia	242
10	131	6.81	0.14	298800	10	Pavia	242
14	280	2.51	0.27	298800	14	Pavia	242
14	280	2.43	0.17	298800	14	Pavia	242
14	280	2.48	0.09	298800	14	Pavia	242
14	280	2.51	0.05	298800	14	Pavia	242
14	280	2.48	0.04	298800	14	Pavia	242
14	280	2.48	0.04	298800	14	Pavia	242
14	280	2.48	0.04	298800	14	Pavia	242
14	280	2.48	0.04	298800	14	Pavia	242
14	280	2.67	0.03	298800	14	Pavia	242
14	280	2.67	0.03	298800	14	Pavia	242
14	280	2.91	0.02	298800	14	Pavia	242
14	280	2.98	0.02	298800	14	Pavia	242
14	280	3.21	0.04	298800	14	Pavia	242
14	280	3.44	0.05	298800	14	Pavia	242
14	280	3.58	0.04	298800	14	Pavia	242
14	280	3.78	0.04	298800	14	Pavia	242
14	280	4.01	0.09	298800	14	Pavia	242
14	280	4.19	0.09	298800	14	Pavia	242
14	280	4.26	0.09	298800	14	Pavia	242
14	280	4.12	0.1	298800	14	Pavia	242
14	280	4.12	0.1	298800	14	Pavia	242
14	280	4.12	0.1	298800	14	Pavia	242
14	280	4.07	0.09	298800	14	Pavia	242
14	280	4.09	0.08	298800	14	Pavia	242
14	280	4.21	0.11	298800	14	Pavia	242
14	280	4.03	0.12	298800	14	Pavia	242
14	280	3.97	0.15	298800	14	Pavia	242
14	280	3.91	0.18	298800	14	Pavia	242
14	280	3.9	0.19	298800	14	Pavia	242
14	280	4.01	0.23	298800	14	Pavia	242
14	280	4.23	0.25	298800	14	Pavia	242
14	281	2.94	0.35	298800	14	Pavia	242
14	281	2.98	0.32	298800	14	Pavia	242
14	281	3.11	0.24	298800	14	Pavia	242
14	281	3.32	0.16	298800	14	Pavia	242
14	281	3.35	0.1	298800	14	Pavia	242
14	281	3.35	0.05	298800	14	Pavia	242
14	281	3.57	0.02	298800	14	Pavia	242
14	281	3.63	0.05	298800	14	Pavia	242
14	281	4	0.26	298800	14	Pavia	242
14	281	4.15	0.3	298800	14	Pavia	242
14	281	4.52	0.36	298800	14	Pavia	242
14	281	4.82	0.41	298800	14	Pavia	242
2	594	3.57	0.17	298800	2	Pavia	242
2	594	3.67	0.17	298800	2	Pavia	242
2	594	4.24	0.16	298800	2	Pavia	242
2	594	4.78	0.16	298800	2	Pavia	242
2	594	5.1	0.15	298800	2	Pavia	242
2	594	5.18	0.13	298800	2	Pavia	242
2	594	5.73	0.12	298800	2	Pavia	242
2	594	6.09	0.11	298800	2	Pavia	242
2	594	6.15	0.13	298800	2	Pavia	242
2	594	6.73	0.13	298800	2	Pavia	242
2	594	7.28	0.14	298800	2	Pavia	242
2	594	7.22	0.15	298800	2	Pavia	242
2	595	2.22	0.22	298800	2	Pavia	242
2	595	2.08	0.04	298800	2	Pavia	242
2	595	2.12	0.01	298800	2	Pavia	242
2	595	2.19	0.02	298800	2	Pavia	242
2	595	2.35	0.05	298800	2	Pavia	242
2	595	2.65	0.1	298800	2	Pavia	242
2	595	2.88	0.1	298800	2	Pavia	242
2	595	3.41	0.13	298800	2	Pavia	242
2	595	3.51	0.16	298800	2	Pavia	242
2	595	4.56	0.21	298800	2	Pavia	242
2	595	4.85	0.17	298800	2	Pavia	242
2	595	5.92	0.13	298800	2	Pavia	242
2	595	5.8	0.11	298800	2	Pavia	242
2	595	7.07	0.11	298800	2	Pavia	242
2	595	7.03	0.13	298800	2	Pavia	242
20	632	4.34	0.05	241200	20	Pavia	242
20	632	3.87	0.01	241200	20	Pavia	242
20	632	3.4	0.09	241200	20	Pavia	242
20	632	3.3	0.26	241200	20	Pavia	242
20	632	2.93	0.34	241200	20	Pavia	242
20	632	2.82	0.41	241200	20	Pavia	242
20	633	4.61	0.38	241200	20	Pavia	242
20	633	4.53	0.33	241200	20	Pavia	242
20	633	4.72	0.27	241200	20	Pavia	242
20	633	4.86	0.17	241200	20	Pavia	242
20	633	4.62	0.09	241200	20	Pavia	242
20	633	4.3	0.03	241200	20	Pavia	242
20	633	3.98	0.03	241200	20	Pavia	242
20	633	3.66	0.09	241200	20	Pavia	242
10	76	12.86	0.03	298800	10	Pavia	242
10	76	13.16	0	298800	10	Pavia	242
10	76	10.71	0.05	298800	10	Pavia	242
10	89	8.05	0.16	298800	10	Pavia	242
10	89	8.21	0.14	298800	10	Pavia	242
10	89	8.32	0.07	298800	10	Pavia	242
10	89	9.72	0.07	298800	10	Pavia	242
10	89	9.72	0.07	298800	10	Pavia	242
10	89	9.72	0.07	298800	10	Pavia	242
10	90	7.83	0.32	298800	10	Pavia	242
10	90	9.04	0.07	298800	10	Pavia	242
10	90	9.23	0.04	298800	10	Pavia	242
10	90	9.29	0.08	298800	10	Pavia	242
10	90	8.46	0.12	298800	10	Pavia	242
10	90	8.26	0.15	298800	10	Pavia	242
10	90	6.01	0.23	298800	10	Pavia	242
2	393	12.5	0.29	298800	2	Pavia	242
2	393	12.86	0.3	298800	2	Pavia	242
2	394	11.59	0.24	298800	2	Pavia	242
2	394	11.15	0.22	298800	2	Pavia	242
2	394	10.93	0.2	298800	2	Pavia	242
2	394	9.67	0.09	298800	2	Pavia	242
2	394	9.67	0.06	298800	2	Pavia	242
2	395	10.1	0.16	298800	2	Pavia	242
2	395	11.08	0.2	298800	2	Pavia	242
2	395	11.55	0.21	298800	2	Pavia	242
2	395	11.61	0.23	298800	2	Pavia	242
2	395	11.97	0.25	298800	2	Pavia	242
2	395	14.91	0.33	298800	2	Pavia	242
2	395	15.66	0.36	298800	2	Pavia	242
20	425	35.74	0.27	241200	20	Pavia	242
20	425	30.77	0.27	241200	20	Pavia	242
20	425	32.38	0.27	241200	20	Pavia	242
20	425	28.08	0.28	241200	20	Pavia	242
20	425	27.23	0.29	241200	20	Pavia	242
20	425	26.6	0.31	241200	20	Pavia	242
20	425	20.39	0.31	241200	20	Pavia	242
20	425	19.36	0.31	241200	20	Pavia	242
26	547	3.75	0.23	291600	26	Pavia	242
26	547	3.47	0.26	291600	26	Pavia	242
28	576	5.21	0.12	298800	28	Pavia	242
28	576	5.23	0.14	298800	28	Pavia	242
28	576	5.99	0.17	298800	28	Pavia	242
28	576	6.3	0.2	298800	28	Pavia	242
28	576	6.43	0.22	298800	28	Pavia	242
28	576	6.99	0.23	298800	28	Pavia	242
28	576	7.02	0.23	298800	28	Pavia	242
28	576	7.02	0.23	298800	28	Pavia	242
28	576	7.28	0.21	298800	28	Pavia	242
28	576	7.29	0.21	298800	28	Pavia	242
28	576	7.29	0.21	298800	28	Pavia	242
28	576	7.29	0.21	298800	28	Pavia	242
28	576	7.29	0.21	298800	28	Pavia	242
28	576	7.29	0.21	298800	28	Pavia	242
28	576	7.29	0.21	298800	28	Pavia	242
28	576	7.29	0.21	298800	28	Pavia	242
28	576	7.45	0.22	298800	28	Pavia	242
28	576	7.48	0.22	298800	28	Pavia	242
28	576	7.27	0.22	298800	28	Pavia	242
28	576	7.39	0.22	298800	28	Pavia	242
28	576	7.43	0.23	298800	28	Pavia	242
28	576	7.43	0.23	298800	28	Pavia	242
28	576	7.59	0.23	298800	28	Pavia	242
28	576	7.65	0.23	298800	28	Pavia	242
28	576	8.14	0.28	298800	28	Pavia	242
28	576	8.11	0.28	298800	28	Pavia	242
28	576	8.09	0.28	298800	28	Pavia	242
28	576	8.02	0.3	298800	28	Pavia	242
28	576	7.82	0.31	298800	28	Pavia	242
28	576	7.79	0.31	298800	28	Pavia	242
28	576	7.79	0.31	298800	28	Pavia	242
28	576	7.79	0.31	298800	28	Pavia	242
28	576	7.82	0.34	298800	28	Pavia	242
28	576	7.89	0.34	298800	28	Pavia	242
28	576	7.89	0.34	298800	28	Pavia	242
28	576	7.89	0.36	298800	28	Pavia	242
28	576	7.9	0.37	298800	28	Pavia	242
28	576	7.92	0.38	298800	28	Pavia	242
28	576	7.96	0.38	298800	28	Pavia	242
28	576	7.96	0.38	298800	28	Pavia	242
28	577	5.18	0.12	298800	28	Pavia	242
28	577	4.84	0.08	298800	28	Pavia	242
28	577	4.69	0.03	298800	28	Pavia	242
28	577	4.53	0.01	298800	28	Pavia	242
28	577	4.52	0.01	298800	28	Pavia	242
28	577	4.34	0.02	298800	28	Pavia	242
28	577	4.08	0.06	298800	28	Pavia	242
28	577	3.99	0.08	298800	28	Pavia	242
28	578	7.37	0.08	298800	28	Pavia	242
28	578	7.14	0.08	298800	28	Pavia	242
28	578	6.47	0.06	298800	28	Pavia	242
28	578	6.06	0.06	298800	28	Pavia	242
28	578	5.89	0.06	298800	28	Pavia	242
28	578	5.61	0.08	298800	28	Pavia	242
28	578	5.53	0.09	298800	28	Pavia	242
28	578	5.29	0.11	298800	28	Pavia	242
28	579	4.94	0.01	298800	28	Pavia	242
28	579	4.77	0.04	298800	28	Pavia	242
28	579	4.84	0.17	298800	28	Pavia	242
28	579	4.72	0.25	298800	28	Pavia	242
28	579	4.58	0.34	298800	28	Pavia	242
28	579	4.59	0.4	298800	28	Pavia	242
28	579	4.69	0.44	298800	28	Pavia	242
34	670	3.28	0.19	298800	34	Pavia	242
34	670	3.27	0.25	298800	34	Pavia	242
34	670	3.19	0.33	298800	34	Pavia	242
34	670	3.4	0.4	298800	34	Pavia	242
34	670	3.82	0.49	298800	34	Pavia	242
39	775	13.65	0.09	248400	39	Pavia	242
39	775	12.83	0.08	248400	39	Pavia	242
39	775	14.16	0.07	248400	39	Pavia	242
39	775	14.06	0.06	248400	39	Pavia	242
39	775	14.55	0.05	248400	39	Pavia	242
39	775	15.04	0.03	248400	39	Pavia	242
39	775	16.39	0.03	248400	39	Pavia	242
39	775	16.5	0.01	248400	39	Pavia	242
39	775	16.39	0.04	248400	39	Pavia	242
39	775	16.26	0.05	248400	39	Pavia	242
39	775	16.76	0.05	248400	39	Pavia	242
39	775	17.09	0.05	248400	39	Pavia	242
39	775	19.25	0.06	248400	39	Pavia	242
39	775	20.58	0.05	248400	39	Pavia	242
39	775	21.6	0.06	248400	39	Pavia	242
39	775	24.91	0.06	248400	39	Pavia	242
1		-1		288000	1	Pavia	242
4		-1		291600	4	Pavia	242
5		-1		248400	5	Pavia	242
6		-1		291600	6	Pavia	242
7		-1		298800	7	Pavia	242
8		-1		248400	8	Pavia	242
9		-1		248400	9	Pavia	242
11		-1		291600	11	Pavia	242
13		-1		298800	13	Pavia	242
15		-1		298800	15	Pavia	242
16		-1		194400	16	Pavia	242
17		-1		291600	17	Pavia	242
18		-1		248400	18	Pavia	242
19		-1		298800	19	Pavia	242
22		-1		248400	22	Pavia	242
23		-1		291600	23	Pavia	242
24		-1		298800	24	Pavia	242
25		-1		298800	25	Pavia	242
27		-1		298800	27	Pavia	242
30		-1		291600	30	Pavia	242
31		-1		248400	31	Pavia	242
32		-1		248400	32	Pavia	242
33		-1		298800	33	Pavia	242
35		-1		169200	35	Pavia	242
36		-1		252000	36	Pavia	242
37		-1		291600	37	Pavia	242
38		-1		291600	38	Pavia	242
40		-1		288000	40	Pavia	242
26		-1		291600	26	Pavia	242
34		-1		298800	34	Pavia	242
